# Supplementary material for: Extended pharmacological miosis is superfluous after glaucoma angle surgery: A retrospective study
Source: F1000Res. 2018 Feb 12;7:178. [Version 1] doi: 10.12688/f1000research.13756.1 (PMC5897784; doi:10.12688/f1000research.13756.1)
Supplement: Raw data collected from all study participants. Coding scheme for the data contained in Word document [file f1000research-7-14948-s0000.tgz]

Archive with 1 entries (1 files):
- d7cc8616-9268-450c-abbd-1d8a05e97890_Dataset_1.zip
